# Supplementary material for: Modeling Study on Optimizing Water and Nitrogen Management for Barley in Marginal Soils
Source: Plants (Basel). 2025 Feb 25;14(5):704. doi: 10.3390/plants14050704 (PMC11901529; doi:10.3390/plants14050704)
Supplement: Supplementary file 1 [file plants-14-00704-s001.zip]

Archive with 1 entries (1 files):
- plants-3474992-supplementary.pdf
